# Supplementary material for: The Removal of Arsenic and Its Inorganic Forms from Marine Algae—A Base for Inexpensive and Efficient Fertilizers
Source: Molecules. 2024 Mar 18;29(6):1348. doi: 10.3390/molecules29061348 (PMC10975981; doi:10.3390/molecules29061348)
Supplement: Supplementary file 1 [file molecules-29-01348-s001.zip]

Archive with 1 entries (1 files):
- molecules-2898834-supplementary.pdf
